# Supplementary material for: Novel Giomers Incorporated with Antibacterial Quaternary Ammonium Monomers to Inhibit Secondary Caries
Source: Pathogens. 2022 May 14;11(5):578. doi: 10.3390/pathogens11050578 (PMC9147272; doi:10.3390/pathogens11050578)
Supplement: Supplementary file 1 [file pathogens-11-00578-s001.zip]

Archive with 2 entries (1 files):
- pathogens-1673353-SI/
- pathogens-1673353-SI/Supplementary materials (R2).pdf
